# Supplementary material for: Mastitis and Mammary Abscess Management Audit (MAMMA): A Survey of Patients’ Perspective on the Management of Mammary Abscesses in the UK
Source: Breast J. 2026 Feb 17;2026:5901980. doi: 10.1155/tbj/5901980 (PMC12910386; doi:10.1155/tbj/5901980)
Supplement: Supplementary file 1 — Supporting Information Additional supporting information can be found online in the Supporting Information section. [file TBJ-2026-5901980-s001.zip]

Archive with 2 entries (2 files):
- CROSS Checklist.docx
- supplementary-material .docx
